# Supplementary material for: Erythritol, at insecticidal doses, has harmful effects on two common agricultural crop plants
Source: PLoS One. 2018 Apr 17;13(4):e0192749. doi: 10.1371/journal.pone.0192749 (PMC5903605; doi:10.1371/journal.pone.0192749)
Supplement: S1 Dataset — Supporting data are provided in an .xlsx file. The first spreadsheet in the file contains root and shoot dry weight (g) data for both corn and tomato; the second spreadsheet contains seed germination data for both corn and tomato. Germination data are presented as the percent and mean days to germination for the 4 seeds per petri dish (3 petri dishes per erythritol treatment group per crop species). (XLSX) [file pone.0192749.s001.xlsx]

## Sheet: Plant_dry_weight
Crop	Block	Erythritol_treatment_mM	Shoot_mass_g	Root_mass_g
Corn	1	0	0.3661	0.096
Corn	2	0	0.5971	0.1747
Corn	3	0	0.5942	0.1622
Corn	4	0	1.295	0.7238
Corn	5	0	0.4548	0.101
Corn	6	0	1.5657	0.5232
Corn	7	0	1.0895	0.3359
Corn	8	0	1.2588	0.6747
Corn	9	0	1.2632	0.4986
Corn	10	0	1.1075	0.6074
Corn	12	0	1.2487	0.6946
Corn	1	5	0.8829	0.1257
Corn	2	5	0.811	0.14
Corn	3	5	0.5957	0.1593
Corn	4	5	0.9213	0.2449
Corn	5	5	0.6069	0.1332
Corn	6	5	0.9077	0.2282
Corn	7	5	1.6738	0.8112
Corn	8	5	0.9107	0.3607
Corn	9	5	1.4864	0.5054
Corn	10	5	1.3889	0.5798
Corn	12	5	1.5786	0.686
Corn	1	50	0.6969	0.1464
Corn	2	50	1.029	0.2706
Corn	3	50	0.8169	0.242
Corn	4	50	0.7558	0.1654
Corn	5	50	1.0233	0.2443
Corn	6	50	0.7393	0.1921
Corn	7	50	0.6649	0.2539
Corn	8	50	1.6636	0.8873
Corn	9	50	1.2338	0.7393
Corn	10	50	0.851	0.4784
Corn	12	50	1.8338	0.9287
Corn	1	500	0.6887	0.1499
Corn	2	500	0.7157	0.1317
Corn	3	500	0.3313	0.09
Corn	4	500	0.7608	0.1582
Corn	5	500	1.2077	0.6673
Corn	6	500	0.4543	0.0987
Corn	7	500	1.2344	0.4594
Corn	8	500	1.0135	0.366
Corn	9	500	0.9574	0.5145
Corn	10	500	1.0333	0.4989
Corn	12	500	0.9532	0.5237
Corn	1	1000	0.2876	0.0423
Corn	2	1000	0.7768	0.201
Corn	3	1000	0.6871	0.2208
Corn	4	1000	0.7734	0.3323
Corn	5	1000	1.0086	0.3203
Corn	6	1000	0.8351	0.3169
Corn	7	1000	1.2882	0.4417
Corn	8	1000	1.2401	0.6965
Corn	9	1000	0.9805	0.4673
Corn	10	1000	1.1592	0.5521
Corn	12	1000	1.4638	0.8529
Corn	1	2000	0.7766	0.2723
Corn	2	2000	0.4942	0.1339
Corn	3	2000	0.861	0.3106
Corn	4	2000	0.4669	0.1449
Corn	5	2000	0.7888	0.3428
Corn	6	2000	1.1846	0.4948
Corn	7	2000	1.1239	0.3554
Corn	8	2000	0.4666	0.1876
Corn	9	2000	1.1598	0.575
Corn	10	2000	0.7165	0.3155
Corn	12	2000	0.9477	0.4529
Tomato	1	0	0.386	0.0573
Tomato	2	0	0.7445	0.1059
Tomato	3	0	0.6742	0.0743
Tomato	4	0	0.8968	0.1437
Tomato	5	0	0.2268	0.0255
Tomato	6	0	0.6658	0.0822
Tomato	8	0	0.512	0.089
Tomato	9	0	0.7187	0.1375
Tomato	10	0	0.7345	0.1315
Tomato	11	0	0.5017	0.0366
Tomato	12	0	1.1443	0.1343
Tomato	1	5	0.5054	0.0789
Tomato	2	5	0.1176	0.013
Tomato	3	5	0.4638	0.0691
Tomato	4	5	0.0718	0.0118
Tomato	5	5	0.4519	0.0559
Tomato	6	5	0.4311	0.0549
Tomato	8	5	1.0967	0.1171
Tomato	9	5	0.7933	0.125
Tomato	10	5	0.9363	0.1543
Tomato	11	5	1.003	0.115
Tomato	12	5	1.2276	0.1454
Tomato	1	50	1.0226	0.1179
Tomato	2	50	0.7469	0.0798
Tomato	3	50	0.3409	0.0411
Tomato	4	50	0.3668	0.0483
Tomato	5	50	0.6253	0.0836
Tomato	6	50	0.8465	0.0937
Tomato	8	50	0.9839	0.122
Tomato	9	50	0.8725	0.1032
Tomato	10	50	0.9834	0.1763
Tomato	11	50	1.2037	0.1297
Tomato	12	50	1.0127	0.1523
Tomato	1	500	0.1341	0.0016
Tomato	2	500	0.0551	0.0045
Tomato	3	500	0.0717	0.003
Tomato	4	500	0.1273	0.0033
Tomato	5	500	0.1384	0.0056
Tomato	6	500	0.1245	0.0069
Tomato	8	500	0.0231	0.0095
Tomato	9	500	0.3468	0.0247
Tomato	10	500	0.1606	0.0124
Tomato	11	500	0.0829	0.0069
Tomato	12	500	0.016	0.0091
Tomato	1	1000	0.0139	0.0181
Tomato	2	1000	0.0014	0.0029
Tomato	3	1000	0.0136	0.0119
Tomato	4	1000	0.0207	0.0195
Tomato	5	1000	0.0224	0.0146
Tomato	6	1000	0.0675	0.01
Tomato	8	1000	0.0085	0.0024
Tomato	9	1000	0.0661	0.0325
Tomato	10	1000	0.0031	0.0061
Tomato	11	1000	0.1364	0.018
Tomato	12	1000	0.0295	0.0202
Tomato	1	2000	0.0139	0.0136
Tomato	2	2000	0.0463	0.0073
Tomato	3	2000	0.0257	0.0125
Tomato	4	2000	0.0933	0.0103
Tomato	5	2000	0.0135	0.0075
Tomato	6	2000	0.0422	0.0505
Tomato	8	2000	0.0091	0.0098
Tomato	9	2000	0.0999	0.0067
Tomato	10	2000	0.0154	0.0213
Tomato	11	2000	0.1151	0.0129
Tomato	12	2000	0.0763	0.007

## Sheet: Seed_germination
Crop	Erythritol_treatment_mM	Mean_germination_days	Mean_germination_percent
Corn	0	2.25	100
Corn	0	2.75	100
Corn	0	2.75	100
Corn	5	2.5	100
Corn	5	2.75	100
Corn	5	3	100
Corn	50	3.25	100
Corn	50	3.5	100
Corn	50	3.5	100
Corn	500	3.66667	75
Corn	500	3.75	100
Corn	500	4.25	100
Corn	1000	5	50
Corn	1000	6	50
Corn	1000	8	50
Corn	2000	.	0
Corn	2000	.	0
Corn	2000	.	0
Tomato	0	3	100
Tomato	0	3.25	100
Tomato	0	3.25	100
Tomato	5	3	75
Tomato	5	3	100
Tomato	5	3.75	100
Tomato	50	3	75
Tomato	50	3.5	50
Tomato	50	4	50
Tomato	500	.	0
Tomato	500	.	0
Tomato	500	.	0
Tomato	1000	.	0
Tomato	1000	.	0
Tomato	1000	.	0
Tomato	2000	.	0
Tomato	2000	.	0
Tomato	2000	.	0
